# Supplementary material for: An extensively hydrolysed protein-based extruded diet in the treatment of dogs with chronic enteropathy and at least one previous diet-trial failure: a pilot uncontrolled open-label study
Source: BMC Vet Res. 2025 Feb 15;21:68. doi: 10.1186/s12917-025-04528-y (PMC11830179; doi:10.1186/s12917-025-04528-y)
Supplement: Supplementary file 1 — Supplementary Material 1: Additional file 1. Complete study data. This file contains complete clinical information from the dogs in the study. Data are organised into separate sheets of eligibility criteria, visit dates, IBD disease (endoscopy and histology), owner questionnaire information, haematology, biochemistry, laboratory reference intervals, protocol deviations (including diet and other therapies), previous dietary trials and summary of statistical analyses [file 12917_2025_4528_MOESM1_ESM.xlsx]

## Sheet: Eligibility criteria
Case number	Study stage 1 VISIT 0	Study stage 2 VISIT 2	Study stage 2 VISIT 3	Birth date	Age (years)	Breed	Sex	Last feed(s) received	Date (Vi)	Rectal temperature (°C)	Loss of weight	General behaviour	Signs of pain	Coat condition	Appetite	Vomiting	Type of vomit content	Time after meals	Vomiting of blood	Diarrhea	Melena	Other clinical signs	Haematochezia	Borborygmus	Disease onset	Previous diet trials, n	Previous treatments	Number of different antibiotics	Previous antibiotic treatment Metronizadole	Previous antibiotic treatment metronidazole + spiramycin	Previous antibiotic treatment Sulfaguanidine	Previous antibiotic treatment Sulfaguanidine + framycetin + atropine	Previous antibiotic treatment Phthalylsulfathiazole	Previous antibiotic treatment Amoxicillin	Previous antibiotic treatment Amoxicillin-clavulanate	Previous antibiotic treatment Enrofloxacin	Previous antibiotic treatment Sulfasalzine	Previous anti-parasitic One or more of fenbendazole, emodepside, toltrazuril	Healthy dog aside from gastro-intestinal disorders	Signs of chronic enteropathy of suspected small intestinal origin (> 1 month duration) not responding to food changes and to antibiotics	No digestive surgery in the past	No diarrhea of suspected colon origin alone	No abnormality detected at abdominal echography	Urine Density	Urine strip abnormality	Possible discontinuation of any previous treatment	No corticosteroid therapy in the 3 last weeks, or in the last 30 days for injectable long acting corticosteroids.	Possible discontinuation of any flavored medications and/or dietary supplements	Fenbendazole (50mg/kg, per os, SID) for 5 days
DOS01	Yes	Yes	Yes	2012-01-15	1.38904	Bernese mountain cattle dog	Female	02/2012-09/2012: ROYAL CANIN® Puppy; 10/2012-12/2012: ROYAL CANIN® Large Dog; 05/01/2013-22/05/2013: HILL'S® Large Breed (615g daily); 23/05/2013: ROYAL CANIN® DR21 (500g daily)	2013-06-05	38.4	yes	Abnormal (variable)	Licking of the ground, sitting when painful, agitated	Normal	Variable, sometimes decreased	No	NA	NA	No	Yes (up to 8 times per day)	No	None	No	No	August 2012	2	10/2012: PANACUR® (fenbendazole) 50mg/kg/day for 5 days, 11/2012: FLAGYL® (metronidazole) 20mg/kg bid + antibiotics for bronchopneumonia, 02/2013: PROCOX® (emodepside, toltrazuril), 03/2013: CANIDIARIX® (sulfaguanidin) and FLAGYL® (metronidazole) 50mg/kg/day for 10 days	2	Yes	No	Yes	No	No	No	No	No	No	Yes	yes	yes	yes	yes	yes	1040	no	yes	yes	yes	yes
FRE01	Yes	Yes	Yes	2006-01-05	7.08767	Border terrier	Male	For 2 years: ULTIMA® Light chicken and lamb (dry food) / CESAR® veal and carrots (wet food)	2013-02-04	38.4	yes	Lethargy when vomiting and diarrhea; modification of interaction with owner	Analsgesic position; grass ingestion	Normal	Anorexia when crisis	Yes (>twice a month)	Food or bile	Variable	No	Yes (3 times a day)	No	Borborygmus	No	Yes	2011-03-03	1	2012: SMECTA® (diosmectite), once per day; PRIFINIAL® (bromure de prifinium) when crisis 2011: CANIDIARIX® (sulfaguanidin) once per day	1	No	No	Yes	No	No	No	No	No	No	No	yes	yes	yes	yes	yes	1050	no	yes	yes	yes	yes
FRE02	Yes	Yes	Yes	2010-10-28	2.43562	West Highland White terrier	Male	2012/2013: home cooked (fish, carrots, rice) - 325g twice a day 2011/2012: PROPLAN® HA/EUKANUBA® Dermatosis FP	2013-04-04	37.9	yes	Normal	Grass ingestion	Normal	Decreased	Yes (at least once a week)	Grass, bile	Far from meals	No	Yes (at least twice a week)	Yes	Borborygmus, fresh blood with stools sometimes only	Yes	Yes	July 2012	3	03/07/2012: metronidazole 15mg/kg bid for 5 days, fenbendazole, FORTIFLORA® 1 per day for 1 month	1	Yes	No	No	No	No	No	No	No	No	Yes	yes	yes	yes	yes	yes	ND	no	yes	yes	yes	yes
FRE03	Yes	Yes	Yes	2012-06-06	1.05205	Labrador retriever	Female	09 to 12/2012: ROYAL CANIN® Puppy; 01/2013: ROYAL CANIN® Junior; 02 to 03/2013: EUKANUBA® Junior Croissance; 03 to 04/2013: ROYAL CANIN® Gastro Intestinal G125	2013-06-25	38.3	yes	Modification of interaction with owner	Licking of the ground, strong pain feeling, analgesic position, borborygmus	Normal	Decreased	yes (one day on the other)	food and bile	12 hours	once	yes	No	hematochezia	Yes	No	2012-12-16	1	01/2013: fenbendazole, 5 days 02/2013: metronidazole, prifinium bromide, maropitant 25/04/2013: SMECTA® (diosmectite), bid, oral route	1	Yes	No	No	No	No	No	No	No	No	Yes	yes	yes	yes	yes	yes	1044	no	yes	yes	yes	yes
FRE04 Dog did not continue in study for Visit 3 and beyond	Yes	Yes	No	2006-09-04	6.77808	Shar-Pei dog	Male	Since he was born: MASTERY® dry food, 300g or more daily	2013-06-13	38.3	No	Sleeps more, agitation, modification of interaction with owner	Licking of the ground, borborygmus +++, yawns	Pruritus +++	Intermittent anorexia	Yes (more than 5-10 times a month)	bile + mucus	Far from meals	No	Yes (when crisis, twice a day)	yes (recently, once)	Borborygmus, eructations	No	Yes	2010-06-01	1	2012/2013 (Jan): FLAGYL®(metronidazole), 1 week 15mg/kg bid 2012: PRIFINIAL® (prifinium bromide), 4.67 mg/kg bid Jan 2013: DIARSANYL® (montmorillonite, FOS, dextrose, electrolytes) 24 ml	1	Yes	No	No	No	No	No	No	No	No	No	yes	yes	yes	yes	yes	ND	no	yes	yes	yes	yes
FRE05	Yes	Yes	Yes	2009-04-13	4.20274	Coton de Tulear	Male	Since 2010: ROYAL CANIN® Veterinary diet Urinary 40g/day + chicken, cheese, ham and other	2013-06-25	38.9	No	Modification of interaction with owner	Strong pain feeling, analgesic position, borborygmus, flatulence	Normal	Increased or anorexia	Yes (5-6 times, 3 times a day)	bile	Far from meals	No	Yes (6 a day)	Yes (sometimes)	borborygmus	No	Yes	2009-10-01	2	Since 2010: FLAGYL® (metronidazole) 15mg/kg bid Several times: BUCCOVAL® (metronidazole, spiramycin) bid, EMEPRID® (metoclopramid) 1mg/kg bid, ZITAC® (cimetidin) 5 mg/kg bid	2	Yes	Yes	No	No	No	No	No	No	No	No	yes	yes	yes	yes	yes	1035	no	yes	yes	yes	yes
FRE06	Yes	Yes	Yes	2008-06-01	5.14521	Fox terrier	Neutered female	Since 4 years: VIRBAC® Vet Complex Digestive + soft dry food from supermarket	2013-07-23	38.2	yes	Normal	none	Normal (pruritus)	anorexia	yes (at least once per week)	glairs, blood traces	long time after meals	Yes	yes (2 times per day)	yes (sometimes)	gas, hematochezia	Yes	Yes	2009-01-01	1	Since 4 years: metronidazole 15mg/kg bid per os ULTRADIAR®, CANIKUR®, PROCOX®, DERMIPRED®, PANCREATINE®, FORTIFLORA®	1	Yes	No	No	No	No	No	No	No	No	Yes	yes	yes	yes	yes	yes	1025	no	yes	yes	yes	yes
FRE07	Yes	Yes	Yes	2011-11-07	1.77534	Cane Corso	Male	Last year (2012): NUTRIVET® (1000g/day); HILL'S® w/d (500g/day); HILL'S® i/d (500g/day)	2013-08-16	38.2	yes	Normal	Grass ingestion	Normal	Decreased	No	NA	NA	No	Yes (3 times per day)	No	None	No	No	2013-07-13	2	Since 13/07/2013: ULTRADIAR®, SMECTA®, CANIDIARIX®, FLAGYL®, PANCREATINE®, DERMIPRED®	1	Yes	No	No	No	No	No	No	No	No	No	yes	yes	yes	yes	yes	ND	no	yes	yes	yes	yes
FRE08	Yes	Yes	Yes	2006-09-01	7.13425	Bichon	Male	For 1 year: Gastrointestinal dry food (150g/day) but worsening, home-cooked diet (white meat+rice), ULTIMA® Chien difficile	2013-10-18	38.4	yes	Abnormal (aggressiveness when crisis)	Analgesic position (tail low, grass ingestion) + borborygmus and flatulence	Normal	Anorexia (about 2 crises per month)	Yes (2 crises per month - when crisis, 2-3 times per day)	blood, bile, foam	Far from meals	Yes	Yes (2 crises per month - when crisis, 10 times per day)	yes	Borborygmus, flatulence, grass ingestion	No	Yes	2009-07-01	2	DERMIPRED®, PHOSPHALUGEL®, CANIDIARIX®, FLAGYL®, SMECTA®, LOPERAL®	1	Yes	No	No	No	No	No	No	No	No	No	yes	yes	yes	yes	yes	1044	no	yes	yes	yes	yes
FRE10	Yes	Yes	Yes	2011-11-19	2.06575	Pinscher dog	Male	Before Nov. 2013: PROPLAN® Chiot / Small mini (120 g/d), Nov. 2013: ROYAL CANIN® control digest and dental, ROYAL CANIN® gastrointestinal	2013-12-12	38.4	yes	Abnormal when crisis	Strong pain feeling, analgesic position ("prior"), flatulence	Normal (genetic alopecia)	Anorexia (about 1 crisis per week)	Yes (1 crisis per week, more than 10 times)	bile, mucus	Far from meals	No	Yes (when crisis, more than 3 times a day)	No	Borborygmus, flatulence	No	Yes	2013-10-15	2	DIARSANYL®, ULTRADIAR®, FELIDIARIX®, CLAMOXYL®, OPONAUSEE®, OPODIARRHEE®, DOLTHENE® and VITAMINTHE®	4	No	No	No	Yes	Yes	Yes	Yes	No	No	Yes	yes	yes	yes	yes	yes	ND	no	yes	yes	yes	yes
FRE12	Yes	Yes	Yes	2011-09-19	2.4274	Crossed dog / Boxer	Neutered male	From Aug to Oct 2013: ROYAL CANIN® Adult (380g/d), from Oct to Dec 2013: ROYAL CANIN® DR21 (2 cups bid)	2014-02-21	38.4	yes	Modification of interaction with owner	Licking of the ground, eructations, flatulences	Normal	Increased	No	NA	NA	No	Yes (4 times a day)	yes (from time to time)	Flatulences, coprophagia	No	No	2013-08-08	2	FLAGYL®, MEGASOLONE® 20, FORTIFLORA®, CANIZYME®, CERENIA®, PHOSPHALUVET®	1	Yes	No	No	No	No	No	No	No	No	No	yes	yes	yes	yes	yes	1020	PH6	yes	yes	yes	yes
QUE01 CE was not confirmed in this dog	Yes	No	No	2010-11-12	2.29589	Portuguese Water Dog	Neutered female	Autumn 2012: ROYAL CANIN® Hypoallergenic HP ad libitum + ROYAL CANIN® Hypoallergique (duck) ad libitum 2013: PRONATURE® ad libitum	2013-02-27	38.2	No	Normal	None	Normal	Decreased	Yes	food, ends with blood	Not related	Yes	No	No	None	No	No	2012-10-01	2	21/10/2012 and 24/02/2013: sucralfate, 1g twice a day for 5 days	0	No	No	No	No	No	No	No	No	No	No	yes	yes	yes	yes	yes	1051	No	yes	yes	yes	yes
QUE03 CE was not confirmed in this dog	Yes	No	No	2002-01-20	11.2438	Shetland sheepdog	Neutered female	Last year (2012): OVEN-BAKED® Senior (1 cup) Last 3 weeks: ROYAL CANIN® Hypoallergenic HP (1.5 cups)	2013-04-16	38.7	No	Normal	Mild discomfort upon abnormal pressure	Normal	Increased	Yes (5-6 times per month)	Bile +/- blood	Fasting	Yes	No	No	None	No	No	2013-01-03	1	07/03/2013: famotidin (5 mg bid for 7 days), CERENIA® (maropitant) (24 mg sid for 4 days)	0	No	No	No	No	No	No	No	No	No	No	yes	yes	yes	yes	yes	1071	No	yes	yes	yes	yes
QUE08 Dog did not continue in the study for Vist 3 or beyond	Yes	Yes	No	2008-04-01	5.54521	Crossed dog / Bernese mountain cattle dog and Labrador retriever	Neutered female	Before July 2013: IAMS®; July to October 2013: PURINA® EN	2013-10-16	37.9	yes	Normal	none	Normal	Normal	Yes (1-2 times per week)	ND	ND	No	Yes (many times per week)	No	None	No	No	41456	1	02/07/2013: metronidzole (375 mg bid, 10 days), 24/07/2013: enrofloxacin (150 mg sid, 14 days), 30/08/2013: clavaseptin (375 mg bid, 21 days), 21/09/2013: sulfasalazine (25 mg/kg bid, 10 days)	3	Yes	No	No	No	No	No	Yes	Yes	Yes	No	yes	yes	yes	yes	yes	1030	no	yes	yes	yes	yes
TOU01	Yes	Yes	Yes	2008-10-19	4.83836	Yorkshire terrier	Neutered female	Before May 2012: home-cooked diets + TROVET® RID Since May 2012: HILL'S® Z/D (a handful of dry + 125g can of wet)	2013-08-20	38.8	yes	Modification of interaction with owner	Strong pain feeling (abdominal pain), analgesic positions ("prior", borborygmus), groans sometimes, tries to bite	Normal	Decreased	Yes (variable, up to 3 times a day)	Bile and food	from 10 minutes to 5-6 h after meal	Yes	Yes (2-3 to 6-7 times a day)	No	fresh blood and glair with stools, borborygmus	Yes	Yes	May 2009	2	July 2013: DERMIPRED® (prednisolone, 2.5 mg/day for 7 days), FLAGYL® (metronidazole, 50 mg bid for 12 days), SMECTA® (diosmectite), SPASFON® (Phloroglucinol, Triméthylphloroglucinol), VOGALENE® (metopimazine), ULCAR® (sucralfate), PHOSPHALUVET® (aluminium phosphate), EMEPRID® (metoclopramide), omeprazole, PEPCIDAC® (famotidine)	1	Yes	No	No	No	No	No	No	No	No	No	yes	yes	yes	yes	yes	> 1050	No	yes	yes	yes	yes
[truncated: 28 more columns]

## Sheet: Visit dates
Case number	Study stage 1 VISIT 0	Study stage 2 VISIT 2	Study stage 2 VISIT 3	Animal identification	Birth date	Age (years)	Breed	Sex	Date (Vi)	Days between Vi and V0	V0 date	Days between V0 and V1	V1 date	Days between V1 and V2	V2 date	Days between V2 and V3	V3 date	Protocol deviation	Days on diet before protocol deviation
DOS01	Yes	Yes	Yes	250269604640656	2012-01-15	1.38904	Bernese mountain cattle dog	Female	2013-06-05	6	2013-06-11	14	2013-06-25	21	2013-07-16	35	2013-08-20
FRE01	Yes	Yes	Yes	250269500084051	2006-01-05	7.08767	Border terrier	Male	2013-02-04	15	2013-02-19	14	2013-03-05	21	2013-03-26	35	2013-04-30
FRE02	Yes	Yes	Yes	250269201037947	2010-10-28	2.43562	West Highland White terrier	Male	2013-04-04	5	2013-04-09	13	2013-04-22	21	2013-05-13	35	2013-06-17
FRE03	Yes	Yes	Yes	250269802054138	2012-06-06	1.05205	Labrador retriever	Female	2013-06-25	7	2013-07-02	14	2013-07-16	21	2013-08-06	34	2013-09-09
FRE04 Dog did not continue in study for Visit 3 or beyond	Yes	Yes	No	250269400030684	2006-09-04	6.77808	Shar-Pei dog	Male	2013-06-13	7	2013-06-20	12	2013-07-02	21	2013-07-23	41	2013-09-02
FRE05	Yes	Yes	Yes	250269500262828	2009-04-13	4.20274	Coton de Tulear	Male	2013-06-25	6	2013-07-01	14	2013-07-15	22	2013-08-06	34	2013-09-09
FRE06	Yes	Yes	Yes	250269602545944	2008-06-01	5.14521	Fox terrier	Neutered female	2013-07-23	8	2013-07-31	13	2013-08-13	22	2013-09-04	33	2013-10-07
FRE07	Yes	Yes	Yes	250268710094503	2011-11-07	1.77534	Cane Corso	Male	2013-08-16	6	2013-08-22	13	2013-09-04	20	2013-09-24	21	2013-10-15
FRE08	Yes	Yes	Yes	250269500110882	2006-09-01	7.13425	Bichon	Male	2013-10-18	11	2013-10-29	17	2013-11-15	21	2013-12-06	35	2014-01-10
FRE10	Yes	Yes	Yes	900032000464860	2011-11-19	2.06575	Pinscher dog	Male	2013-12-12	5	2013-12-17	10	2013-12-27	24	2014-01-20	32	2014-02-21
FRE12	Yes	Yes	Yes	250268710136570	2011-09-19	2.4274	Crossed dog / Boxer	Neutered male	2014-02-21	14	2014-03-07	14	2014-03-21	21	2014-04-11	35	2014-05-16
QUE01 CE was not confirmed in this dog	Yes	No	No	107423	2010-11-12	2.29589	Portuguese Water Dog	Neutered female	2013-02-27	1	2013-02-28	15	2013-03-15	21	2013-04-05	35	2013-05-10	2013-03-15	15
QUE03 CE was not confirmed in this dog	Yes	No	No	ND	2002-01-20	11.2438	Shetland sheepdog	Neutered female	2013-04-16	7	2013-04-23	14	2013-05-07	24	2013-05-31	34	2013-07-04	2013-05-07	14
QUE08 Dog did not continue in the study for Vist 3 or beyond	Yes	Yes	No	112333	2008-04-01	5.54521	Crossed dog / Bernese mountain cattle dog and Labrador retriever	Neutered female	2013-10-16	16	2013-11-01	14	2013-11-15	26	2013-12-11	Not applicable	None	2013-12-11	40
TOU01	Yes	Yes	Yes	250269602518193	2008-10-19	4.83836	Yorkshire terrier	Neutered female	2013-08-20	7	2013-08-27	14	2013-09-10	21	2013-10-01	35	2013-11-05

## Sheet: IBD disease 
Case number	Study stage 1 VISIT 0	Study stage 2 VISIT 2	Study stage 2 VISIT 3	Breed	Sex	Age (years)	Initial rectal temperature (°C)	Other sign(s) at the initial clinical examination	Disease onset	Duration of disease at V0 in days	Duration of disease at V0 in months (assuming 1 month = 30 days)	Number of biopsies	Conclusion of the histologic examination	V0 date	Duration of onset at V0, whole months	Body weight (kg) V0	Body condition score V0	Faecal score (1–5) V0	CIBDAI score V0	Composite evaluation V0	V1 date	Time after V0 (days)	Rectal temperature (°C) V1	Body weight (kg) V1	Faecal score (1–5) V1	CIBDAI score V1	Composite evaluation V1	Other sign(s) at the clinical examination V1	V2 date	V2: time after V0 (days)	Rectal temperature (°C) V2	Body weight (kg) V2	Body condition score V2	Faecal score (1–5) V2	CIBDAI score V2	Composite evaluation V2	Other sign(s) at the clinical examination V2	V3 date	Time after V0 (days)	Rectal temperature (°C) V3	Body weight (kg) V3	Body condition score V3	Faecal score (1–5) V3	CIBDAI score V3	Composite evaluation V3	Other sign(s) at the clinical examination V3	Percentage of CIBDAI variation 5 weeks after	CIBDAI success after 5 weeks	Percentage of CIBDAI variation 10 weeks after
DOS01	Yes	Yes	Yes	Bernese Mountain cattle dog	Female	1.4	38.4	05/06/2013: Loss of weight, variable behaviour, variable appetite (sometimes decreased), licking of the ground, analgesic position, sitting when painful, agitated, diarrhea up to 8 times per day	2012-08-01	314	10.4667	34	Stomach: normal Duodenum: normal Ileum: low to moderate diffuse eosinophylic and lymphoplasmacytic ileitis Colon: low chronic lymphoplasmacytic colitis	2013-06-11	10	36.3	4	2	8	moderate IBD	2013-06-25	14	38.1	37.4	4	3	clinically insignificant disease	yes: increased pica (the dog swallows the picked up materials, non responsive to owner's order)	2013-07-16	35	38.5	36.1	4	3	6	moderate IBD	still pica but less than usual, appetite: eats the third of the former daily quantity, stool consistency: faeces are usually normal but are sometimes softer at the end (frequency: between 3 and 4 times a day)	2013-08-20	70	38.8	38	5	4	1	clinically insignificant disease	Eschar like plakes facing joints/rear limbs, no pruritus, no inflammation Eats the kibble within 30 seconds (3 different meals)	-25	no	-87.5
FRE01	Yes	Yes	Yes	Border terrier Male	Male	7.1	38.4	04/02/2013: Loss of weight, lethargy when vomiting and diarrhea, modification of interaction with owner, analgesic position, grass ingestion, anorexia when crisis, vomiting food or bile variable time after meals (>twice a month), diarrhea (3 times a day), borborygmus	2011-03-03	719	23.9667	16	Fundic area: active chronic superficial gastritis, mainly lymphoplasmacytic, of low intensity considering the inflammatory infiltrat Duodenum: active chronic lymphoplasmacytic enteritis, of marked intensity considering the inflammatory infiltrat Ileum: active chronic lymphoplasmacytic enteritis, of moderate intensity considering the inflammatory infiltrat, with mildly fibrosing trend Colon: activ…	2013-02-19	23	9.8	4	2	8	moderate IBD	2013-03-05	14	38.5	9.9	4	5	mild IBD	intermittent grass ingestion	2013-03-26	35	38.3	9.8	4	4	1	clinically insignificant disease	rare grass ingestion, 2 vomitings	2013-04-30	70	38.3	9.7	4	4	3	clinically insignificant disease	inappetence with ANALLERGENIC®	-87.5	yes	-62.5
FRE02	Yes	Yes	Yes	West Highland White	Male	2.4	37.9	04/04/2013: Loss of weight, grass ingestion, decreased appetite, vomiting grass and bile far from meals (≥once a week), diarrhea (≥twice a week), borborygmus, melena, fresh blood with stools (only sometimes)	2012-07-15	268	8.93333	17	Stomach: active chronic superficial gastritis, mainly lymphoplasmacytic, of low intensity considering the inflammatory infiltrat, in the fundus and pylorus, with presence of an abundant population of spiral bacterial elements (Helicabacter type) Duodenum: active chronic lymphoplasmacytic enteritis, of low intensity considering the inflammatory infiltrat Ileum: active chronic lymphoplasmacytic ent…	2013-04-09	8	7.8	2	1	9	severe IBD	2013-04-22	13	38.2	8.15	4	1	clinically insignificant disease	no	2013-05-13	34	37.9	8.9	4	4	0	clinically insignificant disease	no	2013-06-17	69	38.2	9	4	4	0	clinically insignificant disease	no	-100	yes	-100
FRE03	Yes	Yes	Yes	Labrador retreiver	Female	1.1	38.3	25/04 and 25/06/2013: loss of weight, modification of interaction with owner, licking of the ground, analgesic position, strong pain feeling, borborygmus, decreased appetite, vomiting food + bile 12 hours after meals (blood vomiting once), diarrhea, hematochezia	2012-12-16	198	6.6	14	Fundic area: active chronic superficial diffuse and deep gastritis, mainly lymphoplasmacytic, of low intensity considering the inflammatory infiltrat, with presence of an abundant population of spiral bacterial elements (Helicabacter type) Duodenum: active chronic lymphoplasmacytic enteritis, of marked intensity considering the inflammatory infiltrat with low villous atrophy Ileum: active chronic…	2013-07-02	6	28.6	2	2	9	severe IBD	2013-07-16	14	38.1	28.3	3	4	mild IBD	from time to time, borborygmus	2013-08-06	35	38	28	4	3	4	mild IBD	loose stool twice	2013-09-09	69	38.5	32	5	3	2	clinically insignificant disease	rare borborygmus, flatulences	-55.5556	no	-77.7778
FRE04 Dog did not continue in study for Visit 3 or beyond	Yes	Yes	No	Shar-Pei	Male	6.8	38.3	13/06/2013: sleeps more, agitation, modification of interaction with owner, licking of the ground, borborygmus, yawns, pruritus, intermittent anorexia, vomiting (>5-10 times a month) of bile and mucus far from meals, diarrhea when crisis (twice a day), melena (once), eructations	2010-06-01	1115	37.1667	15	Fundic area: active chronic superficial gastritis, mainly lymphoplasmacytic, of low intensity considering the inflammatory infiltrat Pyloric aera: active chronic diffuse gastritis, mainly lymphoplasmacytic, sometimes lymphoplasmacytic and eosinophilic, of low intensity considering the inflammatory infiltrat Duodenum: active chronic lymphoplasmacytic enteritis, of low intensity considering the inf…	2013-06-20	36	27	4	2	9	severe IBD	2013-07-02	12	38.9	29.8	4	1	clinically insignificant disease	no	2013-07-23	33	38.5	28.8	4	4	4	mild IBD	no (obvious decrease of pruritus)	2013-09-02	74	38.3	27	5	4	2	clinically insignificant disease	Outcome of pyoderma on 19 Aug 2013 and administration of RILEXINE® 300 (cefalexin) = deviation to study protocol	-55.5556	no	-77.7778
FRE05	Yes	Yes	Yes	Coton de Tulear	Male	4.2	38.9	25/06/2013: modification of interaction with owner, strong pain feeling, analgesic position, borborygmus, flatulence, increased appetite or anorexia, vomiting up to 3 times a day far from meals (bile), diarrhea 6 times a day, sometimes melena	2009-10-01	1369	45.6333	12	Stomach: active chronic superficial gastritis, mainly lymphoplasmacytic, of low intensity considering the inflammatory infiltrat, in fundic and pyloric aeras Duodenum: active chronic lymphoplasmacytic enteritis, of low intensity considering the inflammatory infiltrat Ileum: active chronic lymphoplasmacytic enteritis, of low intensity considering the inflammatory infiltrat Colon: active chronic ly…	2013-07-01	45	4.3	3	1	11	severe IBD	2013-07-15	14	38.5	4	3	9	severe IBD	decreased appetite, more tired	2013-08-06	36	39.2	4.3	4	4	5	mild IBD	External otitis (treated with a topical product)	2013-09-09	70	39	4.4	5	4	1	clinically insignificant disease	no	-54.5455	no	-90.9091
FRE06	Yes	Yes	Yes	Fox terrier	Neutered female	5.1	38.2	23/07/2013: Loss of weight, pruritus, gas, anorexia, vomiting (≥once a week) far from meals (glairs and traces of blood), diarrhea (twice a day), melena (sometimes), hematochezia	2009-01-01	1672	55.7333	16	Fundic area: active chronic superficial and diffuse gastritis, mainly lymphoplasmacytic, with locally fibrosing tendency, of low intensity considering the fibrosis and the inflammatory infiltrat, with presence of an abundant population of spiral bacterial elements (Helicabacter type) Pyloric aera: active chronic superficial gastritis, mainly lymphoplasmacytic, of low intensity considering the inf…	2013-07-31	54	8	4	1	12	severe IBD	2013-08-13	13	38.4	7.7	4	2	clinically insignificant disease	pruritus	2013-09-04	35	38.3	7.6	3	4	4	mild IBD	Borborygmus, intermittent anorexia, flatulences	2013-10-07	68	38.4	8.25	4	4	3	clinically insignificant disease	no	-66.6667	no	-75
FRE07	Yes	Yes	Yes	Cane Corso	Male	1.8	38.2	16/08/2013: Loss of weight, grass ingestion, diarrhea (3 times a day)	2013-07-13	40	1.33333	17	Fundic area: active chronic superficial gastritis, mainly lymphoplasmacytic, of low intensity considering the inflammatory infiltrat, with presence of a moderately abundant population of spiral bacterial elements (Helicabacter type) Duodenum: active chronic lymphoplasmacytic enteritis, of low to moderate intensity considering the inflammatory infiltrat Ileum: active chronic lymphoplasmacytic ente…	2013-08-22	1	43	2	1	8	moderate IBD	2013-09-04	13	38.1	45	4	1	clinically insignificant disease	polyphagia	2013-09-24	33	37.9	46.7	3	5	2	clinically insignificant disease	Stool softer the day of examination because the dog ate food of other dogs	2013-10-15	54	38.2	47	3	5	0	clinically insignificant disease	no	-75	yes	-100
FRE08	Yes	Yes	Yes	Bichon	Male	7.1	38.4	18/10/2013: 2 crises per month, loss of weight, aggressiveness, tail low, grass ingestion, borborygmus, flatulence, anorexia, vomiting (2-3 times a day) far from meals (foam, bile, blood), diarrhea (10/day), melena	2009-07-01	1581	52.7	11	Fundic area: active chronic superficial and deep gastritis, mainly lymphoplasmacytic, of low intensity considering the inflammatory infiltrat, with presence of a moderately abundant population of spiral bacterial elements (Helicabacter type) Pyloric aera: active chronic superficial and deep gastritis, mainly lymphoplasmacytic, of low intensity considering the inflammatory infiltrat Duodenum: acti…	2013-10-29	51	6.8	4	1	15	severe IBD	2013-11-15	17	38.2	6.25	4	5	mild IBD	once vomited	2013-12-06	38	38.4	6.6	3	4	2	clinically insignificant disease	no	2014-01-10	73	38.9	6.3	3	4	3	clinically insignificant disease	weight loss but he went on holidays with the owners and was anxious, pruritus since one week (fleas)	-86.6667	yes	-80
FRE10	Yes	Yes	Yes	Pinscher	Male	2.1	38.4	12/12/2013: 1 crisis per week, loss of weight, abnormal general behaviour, analgesic position, flatulence, strong pain feeling, anorexia, vomiting bile and mucus far from meals (>10 times), diarrhea (>3 times a day), borborygmus, genetic alopecia	2013-10-15	63	2.1	16	Fundic area: active chronic superficial gastritis, mainly lymphoplasmacytic, of low intensity considering the inflammatory infiltrat, with presence of a moderately abundant population of spiral bacterial elements (Helicabacter type) Pyloric aera: active chronic superficial and deep gastritis, mainly lymphoplasmacytic, of low intensity considering the inflammatory infiltrat, with presence of a low…	2013-12-17	2	4.1	2	1	16	severe IBD	2013-12-27	10	38.3	4.1	5	2	clinically insignificant disease	very dry faeces, difficulties to defecate	2014-01-20	34	38.1	4.2	3	4	3	clinically insignificant disease	once, diarrhea (the dog ate a lot of zucchinis)	2014-02-21	66	38.1	4.1	3	4	3	clinically insignificant disease	no	-81.25	yes	-81.25
FRE12	Yes	Yes	Yes	Crossed breed Boxer	Neutered male	2.4	38.4	21/02/2014: Loss of weight, modification of interaction with owner, licking of the ground, eructations, flatulences, increased appetite, diarrhea (4 times a day), melena from time to time, coprophagia	2013-08-08	211	7.03333	20	Stomach: multifocal and minimal lymphoplasmacytic inflammation with multifocal and minimal epithelial lesions (4 biopsies), multifocal and minimal fibrosis (1 biopsy) Duodenum: multifocal and minimal lymphoplasmacytic inflammation (5 biopsies) Ileum: multifocal lymphoplasmacytic and eosinophilic inflammation minimal to moderate with minimal follicular hyperplasia Colon: multifocal and minimal lym…	2014-03-07	6	28	3	2	7	moderate IBD	2014-03-21	14	38.7	26	4	2	clinically insignificant disease	coprophagia, drinks more	2014-04-11	35	38.5	26.9	2	4	1	clinically insignificant disease	yes (flatulence, pica, coprophagia, mild eructations)	2014-05-16	70	38.2	29.3	4	4	1	clinically insignificant disease	yes (flatulence, pica, coprophagia, mild eructations)	-85.7143	yes	-85.7143
QUE01 CE was not confirmed in this dog	Yes	No	No	Portuguese Water Dog	Female netuered	2.3	38.2	27/02/2013: vomiting not related to meals (food, blood)	2012-10-01	150	5	19	Moderately severe lymphoplasmacytic gastritis with mucosal fibrosis and glandular atrophy	2013-02-28	4	18	Missing data	4	5	mild IBD	2013-03-15	15	38	18	4	1	clinically insignificant disease	no	2013-04-05	36	38.6	17.4	4	4	0	clinically insignificant disease	no	2013-05-10	71	38.9	17.3	Missing data	4	0	clinically insignificant disease	no	-100	yes	-100
QUE03 CE was not confirmed in this dog	Yes	No	No	Shetland sheepdog	Female neutered	11.2	38.7	16/04/2013: Mild discomfort upon abnormal pressure, increased appetite, vomiting (5-6 times a month) when fastening with bile +/- blood	2013-01-03	110	3.66667	7	Chronic eosinophilic gastritis with mucosal fibrosis, possible gastric pyloric mucosal hypertrophy, histologically normal duodenal villi	2013-04-23		14.1	5	4	4	mild IBD	2013-05-07	14	38.9	10.9	4	3	clinically insignificant disease	mild polyuria-polydipsia	2013-05-31	38	39	10.4	7	4	2	clinically insignificant disease	no	2013-07-04	72	38.7	11.3	5	3	2	clinically insignificant disease	2-3 reflux episodes	-50	no	-50
QUE08 Dog did not continue in the study for Vist 3 or beyond	Yes	Yes	No	Crossed breed Bernese mountain cattle dog and labrador retriever	Neutered female	5.5	37.9	30/10/2013: Loss of weight, vomiting (1-2 times a week), diarrhea (many times a week)	2013-07-01	123	4.1	20	Subtle colonic mucosal fibrosis with superficial eosinophilia compatible with a quiescence phase of waxing and waning eosinophilic colitis. In gatsric body, similar lesions of glandular atrophy, fibrosis and a relative increase in the proportion of eosinophils even though the overall leukocyte numbers are within the normal range. In small intestine, a subjective impression of increased eosinophil…	2013-11-01	4	27.2	3	1	9	severe IBD	2013-11-15	14	38.5	27	2	11	severe IBD	no	2013-12-11	40	38.1	27	3	4	2	clinically insignificant disease	Yes but unrelated to digestive problems: neurological disease affecting hind limbs (needs prednisolone and pain control), removal of the case	-	-	-	-	-	-	-	-	-	-77.7778	yes	-
TOU01	Yes	Yes	Yes	Yorkshire terrier	Neutered female	4.8	38.8	20/08/2013: Loss of weight, modification of interaction with owner, analgesic positions, strong pain feeling, decreased appetite, vomiting of bile, food and blood 10 minutes to 5-6 hours after meal (up to 3 times per day), diarrhea (2-3 to 7-8 times a day, glair and fresh blood), borborygmus	2009-05-01	1579	52.6333	20	Fundic aera: active chronic superficial and deep gastritis, mainly lymphoplasmacytic, with locally fibrosing tendency, of low intensity considering the inflammatory infiltrat and the fibrosis, with a very discreet presence of spiral bacterial elements (Helicabacter type) Pyloric aera: active chronic superficial and deep gastritis, mainly lymphoplasmacytic, with hyperplastic tendency for the surfa…	2013-08-27	51	2.45	3	3	8	moderate IBD	2013-09-10	14	38.7	2.6	5	2	clinically insignificant disease	no	2013-10-01	35	38.8	2.6	4	5	2	clinically insignificant disease	Variable appetite but eats and stable body weight	2013-11-05	70	39.1	2.7	5	5	0	clinically insignificant disease	no	-75	yes	-100
[truncated: 1 more columns]

## Sheet: Owner questionnaires
Case number	Breed	Sex	Age (years)	Date 1 (V0)	Date 2 (V1)	Date 3	Date 4 (V2)	Date 5	Date 6 (V3)	General behaviour 1	Appetite 1	Coat appearance 1	Other abnormal signs 1	Faecal consistency 1	Faecal frequency 1	Blood presence 1	Dark faeces 1	Digested blood presence 1	Rectal tenesmus 1	Flatulence and frequency 1	Vomiting and frequency 1	Vomit content 1	Time after meal 1	Other gastro-intestinal sign 1	General behaviour 2	Appetite 2	Coat appearance 2	Other abnormal signs 2	Faecal consistency 2	Faecal frequency 2	Blood presence 2	Dark faeces 2	Digested blood presence 2	Rectal tenesmus 2	Flatulence and frequency 2	Vomiting and frequency 2	Vomit content 2	Time after meal 2	Other gastro-intestinal sign 2	Apparent diet palatability score 2	General behaviour 3	Appetite 3	Coat appearance 3	Other abnormal signs 3	Faecal consistency 3	Faecal frequency 3	Blood presence 3	Dark faeces 3	Digested blood presence 3
DOS01	Bernese Mountain cattle dog	Female	1.4	2013-06-11	2013-06-25	2013-07-08	2013-07-23	2013-08-08	2013-08-20	Licking of the ground, modification of interaction with owner, rarely lies down, remains sitting, permanent panting	Normal	Abnormal (copper tints on the back)	Attracts all the other dogs	Viscous then liquid feces at the end of defecation	8 to 10 times par day	No	No	No	Yes	Yes (twice per hour)	No	NA	NA	Serious pica	Normal	Normal	Abnormal (copper tints on the back)	Attracts all the other dogs	Normal	Normal	No	No	No	No	No	No	NA	NA	Seriously marked pica	4	Normal	Severe decreased appetite (eats only third of the ration)	Abnormal (copper tints on the back) but improved	None	Normal	Normal	No	No	No
FRE01	Border terrier Male	Male	7.1	2013-02-19	2013-03-05	2013-03-19	2013-04-02	2013-04-16	2013-04-30	Intermittent digestive troubles (crises)	Abnormal during 2 days when crisis	Normal	None	Normal	Normal (twice a day)	No	Yes	No	No	Yes (several times per day)	Yes when crisis (not recently)	Bile	Variable	None	Normal	Abnormal (low appetence)	Normal	None	Normal	Normal	No	No	No	sometimes	No	No	NA	NA	None	2	Analgesic position	Abnormal (appetence increase versus 05/03/2013)	Normal	Grass ingestion, licking during the crisis dated on 12/03/2013	Normal	Normal	No	No	No
FRE02	West Highland White	M ale	2.4	2013-04-09	2013-04-22	2013-05-13	2013-05-27	2013-06-10	2013-07-01	Modification of interaction with owner, frequently lies down	Abnormal (eats very little)	Normal	Yes (grass ingestion, left front paw licking)	Soft with blood traces	Normal	Yes	Yes (sometimes)	Yes (sometimes)	Yes	Yes (daily, intermitent)	Yes (frequently when crisis)	Grass and mucus	Not related	Borborygmus +++ Chews, swallows, yawns	Normal	Normal (or even polyphagy)	Normal	Left front paw licking sometimes	Normal	Normal	No	No	No	No	No	No	NA	NA	None	5	Normal	Pounces on its bowl	Normal	Licking of paws	Normal	Normal	No	No	No
FRE03	Labrador retreiver	Female	1.1	2013-07-02	2013-07-16	2013-07-30	2013-08-13	2013-08-27	2013-09-10	Modification of interaction with owner	Abnormal	Normal	borborygmus, flatulences, grass ingestion	Liquid	Variable	Yes	no	No	No	Yes (several times a day)	Yes (rarely)	brown and nauseous	Several hours	Borborygmus, flatulences	Normal	normal	Normal	None	Soft faeces intermittently	Normal	No	No	No	No	Yes (less than before)	No	NA	NA	None	5	Normal	Normal	Normal	None	Normal except 2 times very liquid	Normal	No	No	No
FRE04 Dog did not continue in study for Visit 3 or beyond	Shar-Peic	Male	6.8	2013-06-20	2013-07-02	2013-07-23	2013-08-01	2013-08-15	2013-08-29	Modification of interaction with owner	Abnormal when crisis	Coat change	None	Abnormal	Abnormal	No	no	No	No	No	Yes (when crisis)	Glairs	upon awakening (fasted dog)	Eructations, flatulences, a lot of saliva	Normal	normal	Normal	None	Normal	Variable	No	No	No	No	No	No	NA	NA	None (less eructation)	5	Normal	Normal	Normal	None	Normal except 2 times (liquid)	Normal	No	No	No
FRE05	Coton de Tulear	Male	4.2	2013-07-01	2013-07-15	2013-08-06	2013-08-12	2013-08-26	2013-09-10	Strong pain feeling, modification of interaction with owner, analgesic position, borborygmus, gas	Anorexia	Normal	None	Abnormal (soft)	Abnormal (6 times a day, a few faeces)	No	yes	yes	Yes	Yes (all day long)	Yes (5-6 times, 3 times the day)	Bile	far from meals	borborygmus, gas, eructations	Fatigue, modification of interaction with owner	Abnormal (low appetence)	Normal	None	Abnormal (soft intermittently)	Normal	No	No	No	yes	Yes (less than before)	Yes (once for 2 weeks)	Bile	far from meals	None	2	Modification of interaction with owner	Dysorexia (better if the diet is mixed with cooked carrots)	Normal	External otitis	Normal	Abnormal (slight increased)	No	No	No
FRE06	Fox terrier	Neutered female	5.1	2013-07-31	2013-08-13	2013-08-27	2013-09-10	2013-09-24	2013-10-07	Modification of interaction with owner	Abnormal (anorexia)	Normal	Yes (pruritus, gas)	Liquid (when crisis)	Abnormal (twice a day)	Yes	No	Yes (sometimes)	No	Yes (several times per day)	Yes (not systematic)	Glairs	Long time after meals	None	Normal	Normal (except an anorexia episode of 48 hours)	Normal	Pruritus, drinks the water of swimming pool	Normal	Normal (once a day)	No	No	No	No	No	No	NA	NA	None	4	Normal	Abnormal (doesn't eat sometimes)	Normal	Pruritus, borborygmus	Normal	Normal	No	No	No
FRE07	Cane Corso	Male	1.8	-	-	2013-09-18	01/10/203	2013-10-15	2013-10-29	-	-	-	-	-	-	-	-	-	-	-	-	-	-	-	-	-	-	-	-	-	-	-	-	-	-	-	-	-	-	-	Normal	Normal	Normal	None	Normal	Normal	No	No	No
FRE08	Bichon	Male	7.1	2013-10-29	2013-11-15	2013-11-29	2013-12-13	2013-12-27	2014-01-10	Modification of interaction with owner, grass ingestion, borborygmus (when crisis)	Abnormal (decreased)	Normal	None	Liquid (when crisis)	Abnormal (6-10 times a day when crisis)	Yes	yes	yes	Yes	yes (several times per day)	Yes (several times per day when crisis)	liquid	far from meals	None	Normal	Abnormal (very hungry)	Normal	None	Normal	Abnormal (increased)	No	No	No	No	No	Yes (once)	not documented	not documented	None	5	Normal	Normal	Normal	None	Normal	Abnormal (very often)	No	No	No
FRE10	Pinscher	Male	2.1	2013-12-17	2013-12-31	2014-01-14	2014-01-28	2014-02-11	2014-02-25	Strong pain feeling, modification of interaction with owner, analgesic position	Anorexia	Normal (genetic alopecia)	Borborygmus, yawns	Abnormal	Abnormal (when crisis, >10 times a day)	Yes	yes	No	Yes	yes	Yes (>5-10 per day)	bile, liquid	Not related	None	Normal	Normal	Normal	None	Abnormal	Abnormal (10 times a day)	No	yes	No	No	No	Yes (twice within 14 days)	liquid	not documented	None	4	Normal	Normal	Normal	None	Normal (very hard)	Abnormal (6-7 times a day)	No	No	No
FRE12	Crossed breed Boxer	Neutered male	2.4	-	2014-03-21	-	-	-	2014-05-16	-	-	-	-	-	-	-	-	-	-	-	-	-	-	-	Licking of the ground	Abnormal (always hungry)	Normal (high hair loss)	None	Normal	Normal	No	No	No	No	Yes (a few)	No	NA	NA	coprophagia	5	-	-	-	-	-	-	-	-	-
QUE01 CE was not confirmed in this dog				2013-02-28	2013-03-15	2013-03-29	2013-04-12	2013-04-26	2013-05-10	Normal	Normal	Normal	vomiting by episode since October 2012	Normal	Normal	No	No	No	No	No	Yes (4 times per day)	Yellow liquid then blood	Not related	None	Normal	Slight decreased appetite	Normal	None	Normal	Normal	No	No	No	No	No	No	NA	NA	None	4	Normal	Normal	Normal	None	Normal	Normal	No	No	No
QUE03 CE was not confirmed in this dog				2013-04-23	2013-05-07	2013-05-21	2013-06-04	2013-06-18	2013-07-02	Normal	Normal	Normal	Analgesic position when the dog was ill / abnormal appetite when the dog vomits	Normal	Normal	Yes	No	No	No	Yes (twice)	Yes (5-6 times at least since March)	Bile	upon awakening	Borborygmus +++	Normal	Normal	Normal	None	Normal	Normal	No	No	No	No	No	Yes (once)	bilious liquid	upon awakening	Borborygmus (once or twice)	5	Normal	Normal	Normal	None	Normal	Normal	No	No	No
QUE08 Dog did not continue in the study for Vist 3 or beyond	Crossed breed Bernese mountain cattle dog and labrador retriever	Neutered female	5.5	2013-11-03	2013-11-15	2013-12-10	-	-	-	Normal	Normal	Normal	None	Abnormal (soft and liquid sometimes)	Abnormal (diarrhea episodes)	No	no	No	No	Yes (2-3 times per day)	No	NA	NA	Borborygmus +++	Normal	Normal	Normal	None	Abnormal (soft)	Abnormal (more diarrhea episodes)	No	No	No	No	Yes (significant improvement, 1-2 times a week)	Yes (4 times for the 2 weeks)	undigested food	10 minutes	None	5	Normal	Abnormal (except if the dry food is softened)	Normal	None	Normal	Normal	No	No	No
TOU01	Yorkshire terrier	Neutered female	4.8	2013-08-27	2013-09-10	2013-10-01	2013-10-08	2013-10-22	2013-11-05	Normal	Abnormal (weak)	Normal	None	Normal	Normal	No	No	No	No	Yes (4-5 times a day)	Yes (twice a day)	Bile	half a day after meal	Regular nausea	Normal	Normal	Normal	None	Normal	Normal	No	No	No	No	No	No	NA	NA	None	1st week: 5 2nd week: 2	Analgesic position	Normal	Normal	None	Normal	Normal	No	No	No
[truncated: 55 more columns]

## Sheet: Haematology
Case number	LABORATORY date (Vi)	RED BLOOD CELL COUNT (1012/l) Vi	Below MIN? Yes=true No=false	Above MAX? Yes=true No=false	HAEMOGLOBIN (g/dl) Vi	Below MIN? Yes=true No=false	Above MAX? Yes=true No=false	HAEMATOCRIT (l/l) Vi	Below MIN? Yes=true No=false	Above MAX? Yes=true No=false	MEAN CORPUSCULAR HAEMOGLOBIN CONCENTRATION (g/dl) Vi	Below MIN? Yes=true No=false	Above MAX? Yes=true No=false	MEAN CORPUSCULAR VOLUME (femtolitre) Vi	Below MIN? Yes=true No=false	Above MAX? Yes=true No=false	MEAN CORPUSCULAR HAEMOGLOBIN (pg) Vi	Below MIN? Yes=true No=false	Above MAX? Yes=true No=false	WHITE BLOOD CELL COUNT (109/l) Vi	Below MIN? Yes=true No=false	Above MAX? Yes=true No=false	NEUTROPHILS (109/l) Vi	Below MIN? Yes=true No=false	Above MAX? Yes=true No=false	EOSINOPHILS (109/l) Vi	Below MIN? Yes=true No=false	Above MAX? Yes=true No=false	BASOPHILS (109/l) Vi	Below MIN? Yes=true No=false	Above MAX? Yes=true No=false	LYMPHOCYTES (109/l) Vi	Below MIN? Yes=true No=false	Above MAX? Yes=true No=false	MONOCYTES (109/l) Vi	Below MIN? Yes=true No=false	Above MAX? Yes=true No=false	PLATELETS (109/l) Vi	Below MIN? Yes=true No=false	Above MAX? Yes=true No=false	Comments	LABORATORY date (V2)	RED BLOOD CELL COUNT (1012/l) V2	Below MIN? Yes=true No=false	Above MAX? Yes=true No=false	HAEMOGLOBIN (g/dl) V2	Below MIN? Yes=true No=false	Above MAX? Yes=true No=false	HAEMATOCRIT (l/l) V2
DOS01	2013-05-31	5.99	FALSE	FALSE	15.3	FALSE	FALSE	0.417	FALSE	FALSE	36.7	FALSE	TRUE	69.6	FALSE	FALSE	25.5	FALSE	TRUE	11	FALSE	FALSE	6	FALSE	FALSE	0.34	FALSE	FALSE	0	FALSE	FALSE	3.9	FALSE	FALSE	0.76	FALSE	FALSE	307	FALSE	FALSE	-	2013-07-16	6.16	FALSE	FALSE	15.7	FALSE	FALSE	0.43
FRE01	2013-02-05	7.2	FALSE	FALSE	16.8	FALSE	FALSE	0.53	FALSE	FALSE	32	FALSE	FALSE	74	FALSE	TRUE	23	FALSE	FALSE	8.5	FALSE	FALSE	5.36	FALSE	FALSE	0.09	TRUE	FALSE	0.09	FALSE	FALSE	2.21	FALSE	FALSE	0.77	FALSE	FALSE	394	FALSE	FALSE	-	2013-03-26	7.6	FALSE	FALSE	17.5	FALSE	FALSE	0.55
FRE02	2013-04-04	8.6	FALSE	TRUE	15.1	FALSE	FALSE	0.55	FALSE	TRUE	27	FALSE	FALSE	64	FALSE	FALSE	18	TRUE	FALSE	10.1	FALSE	FALSE	7.17	FALSE	FALSE	0.81	FALSE	FALSE	0	FALSE	FALSE	1.82	FALSE	FALSE	0.3	FALSE	FALSE	117	TRUE	FALSE	-	2013-05-13	8.7	FALSE	TRUE	17.3	FALSE	FALSE	0.55
FRE03	2013-06-27	6	FALSE	FALSE	13.9	FALSE	FALSE	0.44	FALSE	FALSE	32	FALSE	FALSE	73	FALSE	TRUE	23	FALSE	FALSE	10.3	FALSE	FALSE	5.77	FALSE	FALSE	1.13	FALSE	FALSE	0	FALSE	FALSE	2.88	FALSE	FALSE	0.52	FALSE	FALSE	346	FALSE	FALSE	-	2013-08-08	5.7	FALSE	FALSE	12.9	TRUE	FALSE	0.39
FRE04 Dog did not continue in study for Visit 3 and beyond	2013-06-13	6.1	FALSE	FALSE	13.6	FALSE	FALSE	0.47	FALSE	FALSE	29	FALSE	FALSE	77	FALSE	TRUE	22	FALSE	FALSE	8.1	FALSE	FALSE	5.1	FALSE	FALSE	0.89	FALSE	FALSE	0	FALSE	FALSE	1.62	FALSE	FALSE	0.49	FALSE	FALSE	245	FALSE	FALSE	-	2013-07-24	5.9	FALSE	FALSE	13.6	FALSE	FALSE	0.42
FRE05	2013-06-27	7.3	FALSE	FALSE	17.6	FALSE	FALSE	0.5	FALSE	FALSE	35	FALSE	FALSE	68	FALSE	FALSE	24	FALSE	FALSE	13.2	FALSE	FALSE	9.77	FALSE	FALSE	0.13	FALSE	FALSE	0	FALSE	FALSE	2.38	FALSE	FALSE	0.92	FALSE	FALSE	374	FALSE	FALSE	-	2013-08-08	7.2	FALSE	FALSE	17.2	FALSE	FALSE	0.52
FRE06	2013-07-26	7.4	FALSE	FALSE	16.7	FALSE	FALSE	0.55	FALSE	TRUE	30	FALSE	FALSE	74	FALSE	TRUE	23	FALSE	FALSE	11.8	FALSE	FALSE	8.85	FALSE	FALSE	0.71	FALSE	FALSE	0	FALSE	FALSE	1.65	FALSE	FALSE	0.59	FALSE	FALSE	222	FALSE	FALSE	-	2013-09-16	7	FALSE	FALSE	15	FALSE	FALSE	0.54
FRE07	2013-08-16	8.2	FALSE	FALSE	20	FALSE	TRUE	0.64	FALSE	TRUE	31	FALSE	FALSE	78	FALSE	TRUE	24	FALSE	FALSE	8.4	FALSE	FALSE	6.22	FALSE	FALSE	0.67	FALSE	FALSE	0	FALSE	FALSE	1.09	FALSE	FALSE	0.42	FALSE	FALSE	102	TRUE	FALSE	Bundles of platelets	2013-09-24	7.5	FALSE	FALSE	18	FALSE	FALSE	0.58
FRE08	2013-10-19	7.9	FALSE	FALSE	18.2	FALSE	FALSE	0.59	FALSE	TRUE	31	FALSE	FALSE	75	FALSE	TRUE	23	FALSE	FALSE	8.9	FALSE	FALSE	5.52	FALSE	FALSE	0.98	FALSE	FALSE	0	FALSE	FALSE	2.14	FALSE	FALSE	0.27	FALSE	FALSE	296	FALSE	FALSE	-	2013-12-11	7.5	FALSE	FALSE	17.3	FALSE	FALSE	0.53
FRE10	2013-12-12	7.8	FALSE	FALSE	18.1	FALSE	FALSE	0.51	FALSE	FALSE	35	FALSE	FALSE	65	FALSE	FALSE	23	FALSE	FALSE	9	FALSE	FALSE	6.39	FALSE	FALSE	0.45	FALSE	FALSE	0	FALSE	FALSE	1.62	FALSE	FALSE	0.54	FALSE	FALSE	330	FALSE	FALSE	-	2014-01-22	7.4	FALSE	FALSE	17.4	FALSE	FALSE	0.5
FRE12	2014-02-21	7.2	FALSE	FALSE	16.8	FALSE	FALSE	0.48	FALSE	FALSE	35	FALSE	FALSE	67	FALSE	FALSE	23	FALSE	FALSE	7.5	FALSE	FALSE	4.35	FALSE	FALSE	0.75	FALSE	FALSE	0	FALSE	FALSE	2.1	FALSE	FALSE	0.3	FALSE	FALSE	196	FALSE	FALSE	-	2014-04-11	6.9	FALSE	FALSE	15.6	FALSE	FALSE	0.46
QUE01 CE was not confirmed in this dog	2013-02-27	8.15	FALSE	FALSE	18.5	FALSE	TRUE	0.55	FALSE	FALSE	33.6	FALSE	FALSE	67	FALSE	FALSE	22	FALSE	FALSE	6.81	FALSE	FALSE	4.76	FALSE	FALSE	0.68	FALSE	FALSE	0	FALSE	FALSE	1.29	FALSE	FALSE	0.06	TRUE	FALSE	160	TRUE	FALSE	Bundles of platelets (microscopic examination normal)	2013-04-05	8.02	FALSE	FALSE	17.9	FALSE	FALSE	0.53
QUE03 CE was not confirmed in this dog	2013-03-07	6.38	FALSE	FALSE	15.4	FALSE	FALSE	0.45	FALSE	FALSE	33.6	FALSE	FALSE	71	FALSE	FALSE	24	FALSE	FALSE	6	FALSE	FALSE	4.08	FALSE	FALSE	1.02	FALSE	FALSE	0	FALSE	FALSE	0.72	TRUE	FALSE	0.18	FALSE	FALSE	319	FALSE	FALSE	-	2013-05-31	6.67	FALSE	FALSE	16.3	FALSE	FALSE	0.49
QUE08 Dog did not continue in the study for Vist 3 or beyond	2013-10-16	7.15	FALSE	FALSE	16.5	FALSE	FALSE	0.48	FALSE	FALSE	34.4	FALSE	FALSE	67	FALSE	FALSE	23	FALSE	FALSE	5.89	TRUE	FALSE	4	FALSE	FALSE	0.29	FALSE	FALSE	0	FALSE	FALSE	1.53	FALSE	FALSE	0.05	TRUE	FALSE	243	FALSE	FALSE	-	-	-	-	-	-	-	-	-
TOU01	2013-08-21	7.6	FALSE	FALSE	19.4	FALSE	TRUE	0.59	FALSE	TRUE	33	FALSE	FALSE	78	FALSE	TRUE	26	FALSE	TRUE	5.7	TRUE	FALSE	2.96	TRUE	FALSE	0.57	FALSE	FALSE	0	FALSE	FALSE	1.94	FALSE	FALSE	0.23	FALSE	FALSE	79	TRUE	FALSE	Bundles of platelets	2013-10-01	7.9	FALSE	FALSE	18.7	FALSE	FALSE	0.6
[truncated: 100 more columns]

## Sheet: Biochemistry
Case number	LABORATORY date (Vi)	UREA (g/l) Vi	Below MIN? Yes=true No=false	Above MAX? Yes=true No=false	CREATININE (mg/l) Vi	Below MIN? Yes=true No=false	Above MAX? Yes=true No=false	GAMMA-GLUTAMYL TRANSFERASE (UI/l) Vi	Below MIN? Yes=true No=false	Above MAX? Yes=true No=false	ASPARTATE AMINOTRANSFERASE (UI/l) Vi	Below MIN? Yes=true No=false	Above MAX? Yes=true No=false	ALANINE AMINOTRANSFERASE (UI/l) Vi	Below MIN? Yes=true No=false	Above MAX? Yes=true No=false	ALKALINE PHOSPHATASE (UI/l) Vi	Below MIN? Yes=true No=false	Above MAX? Yes=true No=false	GLUCOSE (g/l) Vi	Below MIN? Yes=true No=false	Above MAX? Yes=true No=false	TOTAL PROTEINS (g/l) Vi	Below MIN? Yes=true No=false	Above MAX? Yes=true No=false	ALBUMIN (g/l) Vi	Below MIN? Yes=true No=false	Above MAX? Yes=true No=false	GLOBULIN (g/l) Vi	Below MIN? Yes=true No=false	Above MAX? Yes=true No=false	TOTAL BILIRUBIN (mg/l) Vi	Below MIN? Yes=true No=false	Above MAX? Yes=true No=false	CALCIUM (mg/l) Vi	Below MIN? Yes=true No=false	Above MAX? Yes=true No=false	PHOSPHATE (mg/l) Vi	Below MIN? Yes=true No=false	Above MAX? Yes=true No=false	CHOLESTEROL (g/l) Vi	Below MIN? Yes=true No=false	Above MAX? Yes=true No=false	Comments	LABORATORY date (V2)	UREA (g/l) V2	Below MIN? Yes=true No=false	Above MAX? Yes=true No=false	CREATININE (mg/l) V2
DOS01	2013-06-05	0.38	FALSE	FALSE	10	FALSE	FALSE	2	NA	FALSE	25	FALSE	FALSE	72	NA	FALSE	135	NA	TRUE	0.84	FALSE	FALSE	59	TRUE	FALSE	28	TRUE	FALSE	31			1.2	NA	FALSE	114	FALSE	FALSE	45	FALSE	FALSE	4.72	FALSE	TRUE	-	2013-07-16	0.29	FALSE	FALSE	12
FRE01	2013-02-05	0.27	FALSE	FALSE	10	FALSE	FALSE	10	NA	FALSE	36	FALSE	FALSE	38	NA	FALSE	43	NA	FALSE	0.07	TRUE	FALSE	63	FALSE	FALSE	29	TRUE	FALSE	34			1.3	NA	FALSE	111	FALSE	FALSE	33	FALSE	FALSE	1.76	FALSE	FALSE	Mismanagement of blood sample (wrong glucose value)	2013-03-26	0.16	TRUE	FALSE	8
FRE02	2013-04-04	0.37	FALSE	FALSE	7	FALSE	FALSE	2	NA	FALSE	13	FALSE	FALSE	25	NA	FALSE	35	NA	FALSE	0.82	FALSE	FALSE	48	TRUE	FALSE	26	TRUE	FALSE	22			1	NA	FALSE	91	FALSE	FALSE	39	FALSE	FALSE	0.63	TRUE	FALSE	-	2013-05-13	0.41	FALSE	FALSE	6
FRE03	2013-06-27	0.32	FALSE	FALSE	10	FALSE	FALSE	0	NA	FALSE	36	FALSE	FALSE	50	NA	FALSE	43	NA	FALSE	0.99	FALSE	FALSE	47	TRUE	FALSE	28	TRUE	FALSE	19			1.1	NA	FALSE	108	FALSE	FALSE	50	FALSE	FALSE	1.36	FALSE	FALSE	-	2013-08-08	0.22	FALSE	FALSE	8
FRE04 Dog did not continue in study for Visit 3 and beyond	2013-06-13	0.41	FALSE	FALSE	11	FALSE	FALSE	0	NA	FALSE	29	FALSE	FALSE	21	NA	FALSE	35	NA	FALSE	1.03	FALSE	FALSE	54	TRUE	FALSE	28	TRUE	FALSE	26			1.2	NA	FALSE	100	FALSE	FALSE	33	FALSE	FALSE	1.39	FALSE	FALSE	-	2013-07-24	0.27	FALSE	FALSE	11
FRE05	2013-06-27	0.52	FALSE	TRUE	10	FALSE	FALSE	4	NA	FALSE	30	FALSE	FALSE	65	NA	FALSE	15	NA	FALSE	0.97	FALSE	FALSE	59	TRUE	FALSE	31	FALSE	FALSE	28			0.9	NA	FALSE	103	FALSE	FALSE	34	FALSE	FALSE	1.55	FALSE	FALSE	-	2013-08-08	0.22	FALSE	FALSE	8
FRE06	2013-07-26	0.32	FALSE	FALSE	8	FALSE	FALSE	5	NA	FALSE	39	FALSE	FALSE	46	NA	FALSE	29	NA	FALSE	0.7	FALSE	FALSE	63	FALSE	FALSE	29	TRUE	FALSE	34			1.2	NA	FALSE	107	FALSE	FALSE	36	FALSE	FALSE	2.35	FALSE	FALSE	-	2013-09-16	0.39	FALSE	FALSE	9
FRE07	2013-08-16	0.59	FALSE	TRUE	11	FALSE	FALSE	7	NA	FALSE	22	FALSE	FALSE	265	NA	TRUE	118	NA	TRUE	1.14	FALSE	TRUE	71	FALSE	FALSE	35	FALSE	FALSE	36			1.6	NA	FALSE	115	FALSE	FALSE	48	FALSE	FALSE	2.34	FALSE	FALSE	-	2013-09-24	0.31	FALSE	FALSE	10
FRE08	2013-10-19	0.47	FALSE	FALSE	8	FALSE	FALSE	4	NA	FALSE	23	FALSE	FALSE	38	NA	FALSE	15	NA	FALSE	1.2	FALSE	TRUE	52	TRUE	FALSE	29	TRUE	FALSE	23			1.3	NA	FALSE	94	FALSE	FALSE	26	FALSE	FALSE	1.8	FALSE	FALSE	-	2013-12-11	0.23	FALSE	FALSE	8
FRE10	2013-12-12	0.22	FALSE	FALSE	7	FALSE	FALSE	2	NA	FALSE	20	FALSE	FALSE	85	NA	TRUE	15	NA	FALSE	1.21	FALSE	TRUE	51	TRUE	FALSE	26	TRUE	FALSE	25			0.7	NA	FALSE	83	TRUE	FALSE	28	FALSE	FALSE	1.43	FALSE	FALSE	-	2014-01-22	0.28	FALSE	FALSE	6
FRE12	2014-02-21	0.31	FALSE	FALSE	8	FALSE	FALSE	1	NA	FALSE	53	FALSE	TRUE	38	NA	FALSE	83	NA	TRUE	1.01	FALSE	FALSE	52	TRUE	FALSE	26	TRUE	FALSE	26			1.8	NA	FALSE	86	TRUE	FALSE	49	FALSE	FALSE	1.3	FALSE	FALSE	-	2014-04-11	0.25	FALSE	FALSE	7
QUE01 CE was not confirmed in this dog	2013-02-27	0.34	FALSE	FALSE	13	FALSE	FALSE	ND	NA	NA	ND	ND	ND	44	FALSE	FALSE	44	FALSE	FALSE	1.04	FALSE	FALSE	58	FALSE	FALSE	26	FALSE	FALSE	32	FALSE	FALSE	1	FALSE	FALSE	108	FALSE	FALSE	41	FALSE	FALSE	1.98	FALSE	FALSE	-	2013-04-05	0.42	FALSE	FALSE	13
QUE03 CE was not confirmed in this dog	2013-03-07	0.49	FALSE	FALSE	8	FALSE	FALSE	ND	NA	NA	ND	ND	ND	53	FALSE	FALSE	82	FALSE	FALSE	0.97	FALSE	FALSE	62	FALSE	FALSE	33	FALSE	FALSE	29	FALSE	FALSE	1	FALSE	FALSE	112	FALSE	FALSE	43	FALSE	FALSE	3.76	FALSE	FALSE	-	2013-05-31	0.3	FALSE	FALSE	7
QUE08 Dog did not continue in the study for Vist 3 or beyond	2013-10-16	0.27	FALSE	FALSE	12	FALSE	FALSE	ND	NA	NA	ND	ND	ND	55	ND	ND	134	FALSE	FALSE	0.99	FALSE	FALSE	63	FALSE	FALSE	27	FALSE	FALSE	36	FALSE	FALSE	1	FALSE	FALSE	100	FALSE	FALSE	37	FALSE	FALSE	1.86	FALSE	FALSE	-	-	-	-	-	-
TOU01	2013-08-21	0.17	TRUE	FALSE	8	FALSE	FALSE	0	NA	FALSE	23	FALSE	FALSE	28	NA	FALSE	18	NA	FALSE	0.94	FALSE	FALSE	56	TRUE	FALSE	29	TRUE	FALSE	27			1.1	NA	FALSE	84	TRUE	FALSE	9	TRUE	FALSE	1.31	FALSE	FALSE	-	2013-10-01	0.23	FALSE	FALSE	8
	BIOVET REFENCE INTERVALS for Canadian dogs QEU8	UREA (g/l) MIN	UREA (g/l) MAX	CREATININE (mg/l) MIN	CREATININE (mg/l) MAX	GAMMA-GLUTAMYL TRANSFERASE (UI/l) MIN	GAMMA-GLUTAMYL TRANSFERASE (UI/l) MAX	ASPARTATE AMINOTRANSFERASE (UI/l) MIN	ASPARTATE AMINOTRANSFERASE (UI/l) MAX	ASPARTATE AMAXOTRANSFERASE (UI/l) MIN	ASPARTATE AMAXOTRANSFERASE (UI/l) MAX	ALANINE AMINOTRANSFERASE (UI/l) MIN	ALANINE AMINOTRANSFERASE (UI/l) MAX	ALKALINE PHOSPHATASE (UI/l) MIN	ALKALINE PHOSPHATASE (UI/l) MAX	GLUCOSE (g/l) MIN	GLUCOSE (g/l) MAX	TOTAL PROTEINS (g/l) MIN	TOTAL PROTEINS (g/l) MAX	ALBUMIN (g/l) MIN	ALBUMin(g/l) MAX	GLOBULIN (g/l) MIN	GLOBULIN (g/l) MAX	TOTAL BILIRUBIN (mg/l) MIN	TOTAL BILIRUBIN (mg/l) MAX	CALCIUM (mg/l) MIN	CALCIUM (mg/l) MAX	PHOSPHATE (mg/l) MIN	PHOSPHATE (mg/l) MAX	CHOLESTEROL (g/l) MIN	CHOLESTEROL (g/l) MAX
		0.138138	0.57057	4.977	15.045	NA	NA	NA	NA	NA	NA	0	95	0	185	0.648576	1.11891	54	75	23	39	25	39	0	7.016	90.1755	121.837	22.01	79.05	1.26048	3.58811
	Converted from alternative units where necessary	mmol/L	mmol/L	µmol/L	µmol/L											mmol/L	mmol/L							µmol/L	µmol/L	mmol/L	mmol/L	mmol/L	mmol/L	mmol/L	mmol/L
	Unconverted values	2.3	9.5	44	133											3.6	6.6							0	12	2.25	3.04	0.71	2.55	3.26	9.28
	VEBIO REFENCE INTERVALS	UREA (g/l) MIN	UREA (g/l) MAX	CREATININE (mg/l) MIN	CREATININE (mg/l) MAX	GAMMA-GLUTAMYL TRANSFERASE (UI/l) MIN	GAMMA-GLUTAMYL TRANSFERASE (UI/l) MAX	ASPARTATE AMINOTRANSFERASE (UI/l) MIN	ASPARTATE AMINOTRANSFERASE (UI/l) MAX	ASPARTATE AMAXOTRANSFERASE (UI/l) MIN	ASPARTATE AMAXOTRANSFERASE (UI/l) MAX	ALANINE AMINOTRANSFERASE (UI/l) MIN	ALANINE AMINOTRANSFERASE (UI/l) MAX	ALKALINE PHOSPHATASE (UI/l) MIN	ALKALINE PHOSPHATASE (UI/l) MAX	GLUCOSE (g/l) MIN	GLUCOSE (g/l) MAX	TOTAL PROTEINS (g/l) MIN	TOTAL PROTEINS (g/l) MAX	ALBUMIN (g/l) MIN	ALBUMin(g/l) MAX	GLOBULIN (g/l) MIN	GLOBULIN (g/l) MAX	TOTAL BILIRUBIN (mg/l) MIN	TOTAL BILIRUBIN (mg/l) MAX	CALCIUM (mg/l) MIN	CALCIUM (mg/l) MAX	PHOSPHATE (mg/l) MIN	PHOSPHATE (mg/l) MAX	CHOLESTEROL (g/l) MIN	CHOLESTEROL (g/l) MAX
	https://www.vebio.fr/espace-praticiens-veterinaires/informations-scientifiques/valeurs-usuelles/	0.2	0.5	6	16	0	10	NA	80	NA	NA	NA	80	NA	80	0.7	1.1	60	80	30	40	0	<1	0	<5	90	120	25	50	0.7	2.5
[truncated: 82 more columns]

## Sheet: Reference intervals
BIOVET REFENCE INTERVALS for dogs QEU1, 3 and 8	UREA (g/l) MIN	UREA (g/l) MAX	CREATININE (mg/l) MIN	CREATININE (mg/l) MAX	GAMMA-GLUTAMYL TRANSFERASE (UI/l) MIN	GAMMA-GLUTAMYL TRANSFERASE (UI/l) MAX	ASPARTATE AMINOTRANSFERASE (UI/l) MIN	ASPARTATE AMINOTRANSFERASE (UI/l) MAX	ASPARTATE AMAXOTRANSFERASE (UI/l) MIN	ASPARTATE AMAXOTRANSFERASE (UI/l) MAX	ALANINE AMINOTRANSFERASE (UI/l) MIN	ALANINE AMINOTRANSFERASE (UI/l) MAX	ALKALINE PHOSPHATASE (UI/l) MIN	ALKALINE PHOSPHATASE (UI/l) MAX	GLUCOSE (g/l) MIN	GLUCOSE (g/l) MAX	TOTAL PROTEINS (g/l) MIN	TOTAL PROTEINS (g/l) MAX	ALBUMIN (g/l) MIN	ALBUMin(g/l) MAX	GLOBULIN (g/l) MIN	GLOBULIN (g/l) MAX	TOTAL BILIRUBIN (mg/l) MIN	TOTAL BILIRUBIN (mg/l) MAX	CALCIUM (mg/l) MIN	CALCIUM (mg/l) MAX	PHOSPHATE (mg/l) MIN	PHOSPHATE (mg/l) MAX	CHOLESTEROL (g/l) MIN	CHOLESTEROL (g/l) MAX
	0.138138	0.57057	4.977	15.045	NA	NA	NA	NA	NA	NA	0	95	0	185	0.648576	1.11891	54	75	23	39	25	39	0	7.016	90.1755	121.837	22.01	79.05	1.26048	3.58811
Converted from alternative units where necessary	mmol/L	mmol/L	µmol/L	µmol/L											mmol/L	mmol/L							µmol/L	µmol/L	mmol/L	mmol/L	mmol/L	mmol/L	mmol/L	mmol/L
Unconverted values	2.3	9.5	44	133											3.6	6.6							0	12	2.25	3.04	0.71	2.55	3.26	9.28
VEBIO REFENCE INTERVALS	UREA (g/l) MIN	UREA (g/l) MAX	CREATININE (mg/l) MIN	CREATININE (mg/l) MAX	GAMMA-GLUTAMYL TRANSFERASE (UI/l) MIN	GAMMA-GLUTAMYL TRANSFERASE (UI/l) MAX	ASPARTATE AMINOTRANSFERASE (UI/l) MIN	ASPARTATE AMINOTRANSFERASE (UI/l) MAX	ASPARTATE AMAXOTRANSFERASE (UI/l) MIN	ASPARTATE AMAXOTRANSFERASE (UI/l) MAX	ALANINE AMINOTRANSFERASE (UI/l) MIN	ALANINE AMINOTRANSFERASE (UI/l) MAX	ALKALINE PHOSPHATASE (UI/l) MIN	ALKALINE PHOSPHATASE (UI/l) MAX	GLUCOSE (g/l) MIN	GLUCOSE (g/l) MAX	TOTAL PROTEINS (g/l) MIN	TOTAL PROTEINS (g/l) MAX	ALBUMIN (g/l) MIN	ALBUMin(g/l) MAX	GLOBULIN (g/l) MIN	GLOBULIN (g/l) MAX	TOTAL BILIRUBIN (mg/l) MIN	TOTAL BILIRUBIN (mg/l) MAX	CALCIUM (mg/l) MIN	CALCIUM (mg/l) MAX	PHOSPHATE (mg/l) MIN	PHOSPHATE (mg/l) MAX	CHOLESTEROL (g/l) MIN	CHOLESTEROL (g/l) MAX
https://www.vebio.fr/espace-praticiens-veterinaires/informations-scientifiques/valeurs-usuelles/	0.2	0.5	6	16	0	10	NA	80	NA	NA	NA	80	NA	80	0.7	1.1	60	80	30	40	0	<1	0	<5	90	120	25	50	0.7	2.5
BIOVET REFENCE INTERVALS for dogs QEU1, 3 and QEU8	RBC (1012/l) MIN	RBC (1012/l) MAX	Hb (g/dl) MIN	Hb (g/dl) MAX	Hct (l/l) MIN	Hct (l/l) MAX	MEAN CORPUSCULAR HAEMOGLOBIN CONCENTRATION (g/dl) MIN	MEAN CORPUSCULAR HAEMOGLOBIN CONCENTRATION (g/dl) MAX	MEAN CORPUSCULAR VOLUME (femtolitre) MIN	MEAN CORPUSCULAR VOLUME (femtolitre) MAX	MEAN CORPUSCULAR HAEMOGLOBIN (pg) MIN	MEAN CORPUSCULAR HAEMOGLOBIN (pg) MAX	WHITE BLOOD CELL COUNT (109/l) MIN	WHITE BLOOD CELL COUNT (109/l) MAX	NEUTROPHILS (109/l) MIN	NEUTROPHILS (109/l) MAX	EOSINOPHILS (109/l) MIN	EOSINOPHILS (109/l) MAX	BASOPHILS (109/l) MIN	BASOPHILS (109/l) MAX	LYMPHOCYTES (109/l) MIN	LYMPHOCYTES (109/l) MAX	MONOCYTES (109/l) MIN	MONOCYTES (109/l) MAX	PLATELETS (109/l) MIN	PLATELETS (109/l) MAX
	5.5	8.5	12	18	37	55	32	36	60	70	19	25	6	17	3	11.5	0.1	1.25	0	0.35	1	4.8	0.15	1.35	200	900
VEBIO reference intervals https://www.vebio.fr/espace-praticiens-veterinaires/informations-scientifiques/valeurs-usuelles/	RBC (1012/l) MIN	RBC (1012/l) MAX	Hb (g/dl) MIN	Hb (g/dl) MAX	Hct (l/l) MIN	Hct (l/l) MAX	MEAN CORPUSCULAR HAEMOGLOBIN CONCENTRATION (g/dl) MIN	MEAN CORPUSCULAR HAEMOGLOBIN CONCENTRATION (g/dl) MAX	MEAN CORPUSCULAR VOLUME (femtolitre) MIN	MEAN CORPUSCULAR VOLUME (femtolitre) MAX	MEAN CORPUSCULAR HAEMOGLOBIN (pg) MIN	MEAN CORPUSCULAR HAEMOGLOBIN (pg) MAX	WHITE BLOOD CELL COUNT (109/l) MIN	WHITE BLOOD CELL COUNT (109/l) MAX	NEUTROPHILS (109/l) MIN	NEUTROPHILS (109/l) MAX	EOSINOPHILS (109/l) MIN	EOSINOPHILS (109/l) MAX	BASOPHILS (109/l) MIN	BASOPHILS (109/l) MAX	LYMPHOCYTES (109/l) MIN	LYMPHOCYTES (109/l) MAX	MONOCYTES (109/l) MIN	MONOCYTES (109/l) MAX	PLATELETS (109/l) MIN	PLATELETS (109/l) MAX
	5.6	8.5	13.2	19.2	0.38	0.54	33	36	62	71	22	25	6	13	3.6	10.27	0.12	1.3	0	0.13	0.72	3.9	0.18	1.17	150	500
															0.6	0.79	0.02	0.1	0	0.01	0.12	0.3	0.03	0.09

## Sheet: Diet and other treatments
Case number	Date of start of test diet	Initial Daily quantity (g)	Deviation reported at V1	Daily quantity (g) at V1	Deviation reported at V2	Daily quantity (g) at V2	Deviation reported at V3	Daily quantity (g) at V3	Concomitant treatment 1	Concomitant treatment 2	Concomitant treatment 3	Disomectite during trial Start	Disomectite during trial Finish	Days' duration of disomectite during trial	Body weight(kg)V0	Bodyweight(kg)V1	Bodyweight(kg)V2	Bodyweight(kg)V3	Daily quantity given until V1 (g/kg)	Daily quantity given until V2 (g/kg)	Daily quantity given until V3 (g/kg)	Daily quantity given at the end (g/kg)
DOS01	2013-06-11	473	No	483	No	483	yes: up to 520 g/day because of increased physical activity	480	ADVANTIX® (imidacloprid, permethrin) spot on, 1 pipette, once on 23/06/2013 and once on 10/08/2013	MILBEMAX® (milbemycin, praziquantel) 0.7 and 7.0 mg/kg respectively, per os, once (09/07/2013)	BISEPTINE® (chlorhexidin) dermal route from 31/07 to 01/08/2013 and on 13/08/2013	NA	NA	NA	36.3	37.4	36.1	38	13.0303	12.9144	13.3795	12.6316
FRE01	2013-02-19	160	No	160	Yes (rarely little piece of crispbread because of low appetence)	160	yes: sometimes half a piece of crispbread on the dry food (lack of appetence)	160	COMFORTIS® (spinosad) once between V1 and V2 (12/03/2013) due tick presence	SMECTA® (diosmectite) once between V1 and V2 (vomiting following COMFORTIS® administration)	-	2013-03-12	2013-03-13	1	9.8	9.9	9.8	9.7	16.3265	16.1616	16.3265	16.4948
FRE02	2013-04-09	167	No	167	No	167	No	167	-	-	-	NA	NA	NA	7.8	8.15	8.9	9	21.4103	20.4908	18.764	18.5556
FRE03	2013-07-02	410	No	450	No	550	No	550	CARBOLEVURE® from 16/07 to 06/08/2013 bid, oral route	SMECTA® (diosmectite) bid, oral route from 16/07 to 06/08 and from 06/08 to 10/09/2013	-	2013-07-16	2013-09-10	56	28.6	28.3	28	32	14.3357	15.9011	19.6429	17.1875
FRE04 Dog did not continue in study for Visit 3 or beyond	2013-06-20	340	No	340	Yes (once the dog ingested something outside)	400	Yes (carrots given with the diet for appetence)	400	RILEXINE® 300 (cefalexin) from 19/08/2013 to 02/09/2013, 15 mg/kg bid, oral route for pyoderma	DOUXO® PYO Shampoing 200ml for 3 weeks from 19/08/2013 due to pyoderma	-	NA	NA	NA	27	29.8	28.8	27	12.5926	11.4094	13.8889	14.8148
FRE05	2013-07-01	95	Yes (addition of cooked carotts with ANALLERGENIC®)	95	Yes (carotts)	95	Yes (carrots from timz to time)	95	SMECTA® (diosmectite) 0.5 tablet bid, oral route from 15/07 to 06/08/2013	PRIFINIAL® (prifinium bromure), oral route from 15/07 to 06/08/2013 if necessary	-	2013-07-15	2013-08-06	22	4.3	4	4.3	4.4	22.093	23.75	22.093	21.5909
FRE06	2013-07-31	140	No	170	No	200	No	200	PRIFINIAL® (prifinium bromure) if necessary: 2 tablets per os	-	-	NA	NA	NA	8	7.7	7.6	8.25	17.5	22.0779	26.3158	24.2424
FRE07	2013-08-22	560	No	700	Yes (the dog ate the day before the visit food of other dogs)	700	No	700	SMECTA® (diosmectite) 2 tablets bid, oral route from 22/08/2013 for 15 days and until 29/10/2013 if necessary	-	-	2013-08-22	Unclear	15 days for certain	43	45	46.7	47	13.0233	15.5556	14.9893	14.8936
FRE08	2013-10-29	130	As he wants to eat more, increase of the daily quantity	160	Carotts from time to time on food	180	Carotts (50g/day)	180	-	-	-	NA	NA	NA	6.8	6.25	6.6	6.3	19.1176	25.6	27.2727	28.5714
FRE10	2013-12-17	100	Adjonction of fibers (cooked zucchini, 1 tablespoon every morning and evening)	140	No	150	Some zucchini from time to time	150	-	-	-	NA	NA	NA	4.1	4.1	4.2	4.1	24.3902	34.1463	35.7143	36.5854
FRE12	2014-03-07	410	Fruits and flowers in the garden	410	No	500	Rice	500	-	-	-	NA	NA	NA	28	26	26.9	29.3	14.6429	15.7692	18.5874	17.0648
QUE01 CE was not confirmed in this dog	2013-02-28	230	No	230	Yes (ate one peanut)	230	yes: ate her stools on 1 occasion (followed by behavior specialist)	230	-	-	-	NA	NA	NA	18	18	17.4	17.3	12.7778	12.7778	13.2184	13.2948
QUE03 CE was not confirmed in this dog	2013-04-16	184	No	158	No	138	No	127	ursodiol from 22/03/2013 125mg sid per os	omeprazol from 04/04/2013 10mg sid per os	-	NA	NA	NA	14.1	10.9	10.4	11.3	13.0496	14.4954	13.2692	11.2389
QUE08 Dog did not continue in the study for Vist 3 or beyond	2013-11-01	345	A piece of chicken dropped (once)	360	No	360	-	-	27/11/2013: tramadol, 30 mg per os once	11/12/2013: prednisone for concomitant disease, stop of case (V2)	-	NA	NA	NA	27.2	27	27	-	12.6838	13.3333	13.3333	-
TOU01	2013-08-27	65	No	65	Yes (possible absorption of mushroom on 15/09/2013)	65	No	65	27 to 31/08, 15 and 16/09, 18 to 21/09, 28 to 30/09/2013 : ULCAR® (sucralfate) 0.5 tablets bid, per os	CERENIA® (maropitant) on 17/09/2013	-	NA	NA	NA	2.45	2.6	2.6	2.7	26.5306	25	25	24.0741

## Sheet: Diet trials
Case			Maintenance diet	Highly digestible	Single-source protein	Hydrolyzed protein
FRE01	FRE01	· ULTIMA® Light chicken and lamb (dry)	P
	FRE01	· CESAR® veal and carrot (wet)	P
	FRE01	· Hill’s I/D (dry food) or 4 weeks, 1 month prior to consultation, before CESAR		P
FRE02	FRE02	· Home-cooked fish, carrots + rice over 1 year			P
	FRE02	· Proplan HA (Maize starch*, hydrolysed soya protein**, minerals, coconut oil, sugar*, rapeseed oil, soya oil, fish oil)				P
	FRE02	· Eukanuba Dermatosis FP			P
FRE03	FRE03	· MASTERY® dry food (no other details – cannot see specialist diet on website https://www.masterynutrition.com/en/notre-histoire/)	P
	FRE03	· GI Royal Canin		P
FRE04	FRE04	· Royal Canin puppy	P
	FRE04	· Royal Canin Junior	P
	FRE04	· Eurkanuba Junior Croissance	P
	FRE04	· Home-cooked turkey and rice		P
FRE05	FRE05	· Royal Canin veterinary diet urinary		P
	FRE05	· Home-cooked chicken, ham, carrots and rice		P
FRE06	FRE06	· VIRBAC®		P
	FRE06	Vet Complex Digestive (assume this is the gastrointestinal diet with DIGEST plus complex, in which case ingredients: Pork and poultry dehydrated protein*, rice*, animal fat, lignocellulose, pork and poultry hydrolysed protein, potato starch, mineral salts, beet pulp, fish oil*, psyllium fibre, fructo-oligosaccharides, yeast nucleotides, yeast beta glucan, butyrate salts, pasteurised Lactobacillus…
	FRE06	· Soft dry supermarket food	P
FRE07	FRE07	· Nutrivet (no further details)			P
	FRE07	· Hills w/d (ingredients: Meat and animal derivatives, cereals, derivatives of vegetable origin, seeds, eggs and egg derivatives, minerals.Carbohydrate sources: Maize, barley	P
	FRE07	· Hills i/d (ingredients: Cereals, meat and animal derivatives, eggs and egg derivatives, vegetable protein extracts, oils and fats, derivatives of vegetable origin, minerals, seeds.Highly digestible ingredients: Maize, brewers' rice, dried whole egg, chicken and turkey meal, maize gluten meal, animal fat, vegetable oil)		P
	FRE07	· Hill’s W/D Digestive weight management (poulet)	P
FRE08	FRE08	· Gastrointestinal dry food: any further information?		P
	FRE08	· Home-cooked white meat + rice (several trials)			P
	FRE08	· ULTIMA® chien difficile (no further details)	P
FRE10	FRE10	· Puppy	P
	FRE10	· PROPLAN® Chiot / Small mini (120 g/d) (no further details)	P
	FRE10	· ROYAL CANIN® control digest (cannot find this diet online – assume it is sensitivity control diet)			P
	FRE10	· ROYAL CANIN® gastrointestinal		P
FRE12	FRE12	· ROYAL CANIN adult	P
	FRE12	· Royal Canin DR21 (Ingredients: rice, hydrolysed soya protein isolate, animal fats, hydrolysed poultry liver, beet pulp, minerals, soya oil, fish oil, fructo-oligo-saccharides, borage oil, marigold extract (source of lutein). Protein sources: hydrolysed soya protein isolate, hydrolysed poultry liver. Carbohydrate source: rice)				P
	FRE12	· Home-cooked rice and turkey for only 3 weeks		P
Dos01	Dos01	· Royal Canin Puppy	P
	Dos01	· Royal Canin Large dog	P
	Dos01	· Hills large breed	P
	Dos01	· Royal Canin DR21				P
	Dos01	· Royal Canin gastrointestinal		P
TOU01	TOU01	· Home-cooked diets		P
	TOU01	· Hills Z/D (both dry and wet formats)			P
QUE01	QUE01	· ROYAL CANIN® Hypoallergenic HP				P
	QUE01	· ROYAL CANIN® Hypoallergique (duck)				P
	QUE01	· PRONATURE®	P
QUE03	QUE03	· OVEN-BAKED® Senior	P
	QUE03	· ROYAL CANIN® Hypoallergenic HP				P
QUE08	QUE08	· Iams (no other details)	P
	QUE08	· Purina EN (Rice*, Maize, maize gluten meal*, dehydrated poultry protein *, dried beet pulp, digest, pea protein concentrate*, minerals, coconut oil* (4%), animal fat , mono and diglycerides, soya oil, fish oil, inulin. *Highly digestible ingredients)		P
Table 2 and text may need to be updated slightly depending upon the responses to Vincent's questions above.

## Sheet: ANOVA summary
Sumary for dogs with confirmed CE (N=13)
Parameter	Transformation	visit_effect	V0 - V1	V0 - V2	V0 - V3	V1 - V2	V1 - V3	V2 - V3
body weight	No	0.3377	0.9999	1	0.4421	1	0.4066	0.4267
faecal score	No	<.0001	<.0001	<.0001	<.0001	0.9505	0.9748	0.9996
cibdai score	Log	<.0001	<.0001	<.0001	<.0001	0.531	0.0073	0.1713
urea	No	0.025	0.025	0.1053	0.1053	0.9258	0.9258	1
creatinine	Log	0.0828	0.3073	0.1148	0.1148	0.9487	0.9487	1
gamma glutamyl transferase	Log	0.0619	0.3429	0.0851	0.0851	0.8683	0.8683	1
aspartate aminotransferase	No	0.8581	0.9249	0.9993	0.9993	0.8785	0.8785	1
alanine aminotransferase	rank	0.8955	0.867	0.9693	0.972	0.9884	0.9868	1
alkaline phosphatase	rank	0.0081	0.0055	0.0818	0.0773	0.7084	0.7238	1
glucose	rank	0.1471	0.7716	0.2065	0.1896	0.7317	0.704	1
total proteins	No	0.9947	0.9992	0.9955	0.9955	0.9996	0.9996	1
albumin	No	0.2608	0.9999	0.4605	0.4605	0.505	0.505	1
globulin	rank	0.9943	0.9933	0.9999	0.9998	0.9972	0.9977	1
total bilirubin	rank	0.7863	0.7668	0.9955	0.9947	0.8814	0.8867	1
calcium	rank	0.9269	0.9314	0.9999	0.9998	0.9512	0.9547	1
phosphate	rank	0.3131	0.9911	0.4616	0.4492	0.6416	0.6286	1
cholesterol	Log	0.1486	0.3949	0.1919	0.1919	0.9703	0.9703	1
